# Supplementary material for: Rapid Microfluidic Mixing Method Based on Droplet Rotation Due to PDMS Deformation
Source: Micromachines (Basel). 2021 Jul 29;12(8):901. doi: 10.3390/mi12080901 (PMC8400329; doi:10.3390/mi12080901)
Supplement: Supplementary file 1 [file micromachines-12-00901-s001.zip]

Archive with 1 entries (1 files):
- Supplementary Materials Video S1 Droplet rotation and mixing in a microchannel..mp4
